# Supplementary material for: Structural basis for the regulation of plant transcription factor WRKY33 by the VQ protein SIB1
Source: Commun Biol. 2024 May 11;7:561. doi: 10.1038/s42003-024-06258-7 (PMC11088704; doi:10.1038/s42003-024-06258-7)
Supplement: Supplementary file 4 — Supplementary data 1 [file 42003_2024_6258_MOESM4_ESM.xlsx]

## Sheet: Fig.1b
Band No.	brightness read out (10e7)
1	5.69
2	6.69
3	0.62
4	4.83
5	6.38
6	1.96
7	4.53
8	6.23
9	2.34
10	3.45
11	4.73
12	1.56

## Sheet: Fig. 2b
residue number	CSP (ppm)
11	0
12	n/a
13	0.0165529
14	0.00120185
15	0.0156746
16	0.0127584
17	0.0119175
18	0.00719568
19	0
20	0.00507718
21	0
22	0.0161012
23	0.0174005
24	0.0330421
25	0.001
26	0.0380365
27	0
28	0.00806226
29	0.0141421
30	0.018322
31	0.0109659
32	0.00806226
33	0.00680074
34	0.0132077
35	0.00374537
36	0.00412311
37	0.0438447
38	0.0122066
39	0
40	0.00554777
41	0.0154389
42	0.00632456
43	0.0282002
44	n/a
45	n/a
46	0
47	0
48	0
49	n/a
50	0
51	n/a
52	n/a
53	n/a
54	0
55	n/a
56	n/a
57	n/a
58	n/a
59	n/a
60	0
61	0.796501
62	1.00907
63	0.108056
64	n/a
65	1.35672
66	1.40631
67	1.08066
68	0.587375
69	n/a
70	0.193814
71	0.168409
72	0.0620412
73	n/a
74	0.0656686
75	0
76	0.0196977
77	0
78	0.0425757
79	0.0228528
80	0.0320837
81	0
82	0.0132077
83	0.0141461
84	0.0144722
85	0.00860233
86	0
87	0.0478168
88	0.0122927
89	0.002
90	0
91	0
92	0.0108832
93	0.0060208
94	0.00517472
95	0.0489228
96	0.0143421
97	0
98	0.0136015
99	0.02387
100	0.0241408

## Sheet: Fig. 2c
residue number	free SIB1	complexed SIB1
12	0.024	-0.07
13	0.04	-0.007
14	0.034	-0.019
15	0.004	-0.028
16	0.016	-0.002
17	-0.072	-0.119
--	--	--
19	-0.23	-0.386
--	--	--
21	-0.126	-0.215
22	-0.12	-0.14
23	-0.165	-0.187
24	-0.17	-0.161
25	-0.246	-0.281
--	--	--
27	-0.25	-0.295
28	-0.247	-0.302
29	-0.25	-0.299
30	-0.277	-0.294
31	-0.272	-0.243
32	-0.228	-0.177
33	-0.171	-0.141
34	-0.093	-0.061
35	-0.034	-0.003
36	-0.021	-0.01
37	-0.06	-0.08
--	--	--
39	-0.177	-0.203
40	-0.159	-0.199
41	-0.206	-0.262
42	-0.177	-0.234
43	-0.217	-0.286
44	-0.19	--
45	-0.301	--
--	--	--
--	--	--
48	0.063	--
49	0.05	--
50	-0.011	--
51	-0.01	--
52	0.022	--
53	0.005	--
54	0.029	--
55	0.099	--
56	0.112	--
57	0.066	--
58	0.099	--
59	0.069	--
60	0.068	-0.595
61	-0.01	-0.715
62	-0.039	-0.675
63	-0.033	-0.415
64	-0.052	-0.504
65	-0.171	-0.4
66	-0.124	0.073
67	-0.117	0.071
68	-0.149	0.026
69	-0.112	0.005
70	-0.035	0.091
71	-0.001	-0.033
72	0.005	-0.01
73	-0.024	-0.117
--	--	--
75	-0.154	-0.482
--	--	--
77	-0.172	-0.446
78	-0.114	-0.342
79	-0.146	-0.363
--	--	--
81	-0.088	-0.099
82	-0.052	-0.062
83	0.005	-0.026
84	-0.1	-0.111
85	-0.062	-0.089
86	-0.068	-0.098
87	-0.088	-0.132
88	-0.199	-0.227
--	--	--
--	--	--
91	-0.25	-0.298
92	-0.176	-0.21
93	-0.122	-0.149
94	-0.084	-0.104
95	-0.063	-0.077
--	--	--
97	-0.023	-0.04
98	-0.037	-0.047
99	-0.037	-0.047
100	-0.017	-0.024

## Sheet: Fig. 3c
WK33 residue no.	CSP when bound to SIB1 (ppm)		WK33 residue no.	CSP wien bound to SIB1mini (ppm)
332	0.01059		332	0.01447
333	0.01811		333	0.01653
334	0.02685		334	0.00806
335	0.01387		335	0
336	0.01039		336	0.01027
337	0		337	0
338	0.01324		338	0.0114
339	0.00985		339	0.00922
340	0.014		340	0.01069
341	0.01604		341	0.00872
342	0.017		342	0.00987
343	0.01005		343	0.00939
344	0.02002		344	0.00501
345	0.02923		345	0.02017
346	0.02911		346	0.00445
347	0.05986		347	missing
348	n/a		348	n/a
349	0.01357		349	0.07051
350	missing		350	0
351	0.0233		351	0.1398
352	0.09758		352	missing
353	0.0138		353	missing
354	missing		354	0
355	missing		355	missing
356	0.03936		356	missing
357	missing		357	missing
358	0.04581		358	0.02928
359	missing		359	missing
360	0.03379		360	missing
361	22.3151		361	missing
362	n/a		362	n/a
363	missing		363	missing
364	0.03518		364	0.0281
365	missing		365	missing
366	0.17123		366	0.13841
367	0.04104		367	0.0591
368	0.06119		368	0.07116
369	0.01447		369	0.02908
370	0.02016		370	0.0498
371	0.10121		371	0.07349
372	missing		372	missing
373	0.15751		373	0.14087
374	0.00902		374	missing
375	0.15405		375	0.13126
376	0.0079		376	0.03027
377	0.05726		377	0.0605
378	0.02996		378	0.01501
379	0		379	0
380	0.05833		380	0.07201
381	0		381	0
382	0.04327		382	0.02101
383	0.10386		383	0.09654
384	missing		384	missing
385	0.24771		385	0.21941
386	0.05983		386	0.05291
387	0.0679		387	0.0594
388	0.07175		388	0.05472
389	0.05815		389	0.06973
390	0.07849		390	0.05844
391	0.04326		391	0.01633
392	0.00857		392	0.01612
393	0		393	0
394	0.1398		394	0.1439
395	0.09792		395	0.05468
396	0.3885		396	0.46426
397	0.09836		397	0.12953
398	0.03785		398	0.02189
399	0.06415		399	0.08509
400	missing		400	missing
401	0.04876		401	0.06376
402	0.12685		402	0.12656
403	0		403	0
404	0.31322		404	0.32609
405	0.16369		405	0.16235
406	0.10543		406	0.11434
407	0.42457		407	0.31337
408	missing		408	missing
409	0.41499		409	0.3964
410	0.38744		410	0.38686
411	0.89175		411	1.00165
412	missing		412	missing
413	0.12		413	0.202
414	0.10704		414	0.10376
415	0.4398		415	0.54808
416	0.22446		416	0.20839
417	0.4916		417	0.46278
418	0.18102		418	0.15697
419	0.104		419	0.06977
420	0.01166		420	0.00583
421	0		421	0
422	0.10952		422	0.0689

## Sheet: Fig.4a-c
Labeling-site	residue number in SIB1	Gamma2/s-1	err/s-1		Labeling-site	residue number in SIB1	Gamma2/s-1	err/s-1		Labeling-site	residue number in SIB1	Gamma2/s-1	err/s-1
WK33-D357C	11	-	-		WK33-R366C	11	-	-		WK33-K376C	11	-	-
	12	-	-			12	-	-			12	-	-
	13	2.09666	0.29248			13	-1.19671	0.28229			13	0.99282	0.30746
	14	3.5068	0.07906			14	-0.50187	0.07655			14	2.26298	0.08385
	15	3.32548	0.07126			15	-0.36787	0.06555			15	2.65463	0.07655
	16	2.58768	0.07906			16	-0.23475	0.07655			16	2.0273	0.08615
	17	3.01562	0.07906			17	0.2864	0.07126			17	2.19414	0.08615
	18	2.96509	0.07395			18	0.4889	0.07126			18	1.99692	0.07906
	19	-	-			19	-	-			19	-	-
	20	2.62488	0.10643			20	-0.33319	0.09882			20	2.26782	0.11354
	21	-	-			21	-	-			21	-	-
	22	4.11117	0.08149			22	-0.20214	0.07126			22	3.15026	0.08615
	23	4.73584	0.12809			23	0.2629	0.12655			23	2.81723	0.13405
	24	4.05548	0.12184			24	0.35002	0.11693			24	2.92516	0.12655
	25	3.0261	0.14658			25	-0.62158	0.13258			25	2.20909	0.15052
	26	10.2194	0.12809			26	-0.14539	0.08615			26	8.0935	0.11859
	27	-	-			27	-	-			27	-	-
	28	3.94443	0.11004			28	-0.46751	0.10078			28	2.17854	0.11354
	29	3.4424	0.1311			29	-1.64763	0.125			29	1.97703	0.13405
	30	-	-			30	-	-			30	-	-
	31	-	-			31	-	-			31	-	-
	32	3.73828	0.15562			32	-0.64656	0.1479			32	1.74645	0.15934
	33	6.3091	0.24922			33	0.83124	0.22448			33	4.49591	0.25156
	34	3.92648	0.34798			34	0.20467	0.3319			34	2.66109	0.37291
	35	5.87052	0.46393			35	-1.80308	0.41174			35	2.66311	0.47558
	36	6.33847	0.37448			36	-0.82986	0.33366			36	5.08519	0.38426
	37	-	-			37	-	-			37	-	-
	38	11.9959	0.24527			38	1.61215	0.20156			38	8.40104	0.25078
	39	-	-			39	-	-			39	-	-
	40	9.11868	0.27171			40	1.80295	0.23049			40	4.92437	0.25617
	41	12.4567	0.41646			41	2.82865	0.30491			41	7.85682	0.42066
	42	-	-			42	-	-			42	-	-
	43	-	-			43	-	-			43	-	-
	44	-	-			44	-	-			44	-	-
	45	-	-			45	-	-			45	-	-
	46	-	-			46	-	-			46	-	-
	47	-	-			47	-	-			47	-	-
	48	-	-			48	-	-			48	-	-
	49	-	-			49	-	-			49	-	-
	50	-	-			50	-	-			50	-	-
	51	-	-			51	-	-			51	-	-
	52	-	-			52	-	-			52	-	-
	53	-	-			53	-	-			53	-	-
	54	-	-			54	-	-			54	-	-
	55	-	-			55	-	-			55	-	-
	56	-	-			56	-	-			56	-	-
	57	-	-			57	-	-			57	-	-
	58	-	-			58	-	-			58	-	-
	59	-	-			59	-	-			59	-	-
	60	-	-			60	-	-			60	-	-
	61	-11.1785	15.3023			61	8.77006	11.7177			61	9.11547	25.5339
	62	-8.1807	32.1753			62	21.186	27.9998			62	-	-
	63	33.0847	14.135			63	3.24235	5.67519			63	-	-
	64	-	-			64	-	-			64	-	-
	65	8.17412	26.8356			65	3.2457	21.8195			65		-
	66	24.8194	50.0538			66					66		1141.02
	67	46.9612	18.8352			67	6.84856	5.35607			67	43.5852	18.3412
	68	21.6526	46.3408			68	-	-			68
	69	-	-			69	-	-			69	-	-
	70	163.678	82.3729			70	5.83157	2.9987			70	122.35	45.5367
	71	43.1725	4.41393			71	2.87036	1.5087			71	28.9286	3.70288
	72	4.84277	0.12022			72	1.16556	0.10643			72	3.11124	0.12343
	73	-	-			73	-	-			73	-	-
	74	-	-			74	-	-			74	-	-
	75	-	-			75	-	-			75	-	-
	76	44.9624	1.53831			76	1.76651	0.53033			76	23.5707	0.90958
	77	-	-			77	-	-			77	-	-
	78	27.8034	0.90139			78	4.55901	0.53253			78	12.6316	0.7756
	79	21.3535	0.46937			79	1.21279	0.28367			79	9.36096	0.37811
	80	28.459	0.65222			80	0.43836	0.30682			80	17.8608	0.48129
	81	-	-			81	-	-			81	-	-
	82	30.0617	0.50467			82	0.39847	0.18329			82	17.9587	0.31623
	83	28.9653	0.46393			83	0.75336	0.18114			83	16.9016	0.2958
	84	26.82	0.37081			84	0.35641	0.12184			84	19.3273	0.22879
	85	44.5299	0.46435			85	0.37445	0.09882			85	29.0335	0.25617
	86	-	-			86	-	-			86	-	-
	87	-	-			87	-	-			87	-	-
	88	23.9946	0.30427			88	2.78434	0.1311			88	14.5293	0.20444
	89	19.354	0.23552			89	0.56613	0.10825			89	12.6704	0.16536
	90	-	-			90	-	-			90	-	-
	91	-	-			91	-	-			91	-	-
	92	11.7317	0.11859			92	1.27834	0.08385			92	8.84784	0.11004
	93	13.8439	0.16057			93	0.52225	0.11004			93	9.98057	0.14389
	94	13.9515	0.20059			94	0.34269	0.1296			94	9.64279	0.18114
	95	13.2531	0.15181			95	1.07157	0.10078			95	8.89981	0.14389
	96	12.0248	0.14389			96	0.63686	0.09479			96	9.10716	0.1355
	97	-	-			97	-	-			97	-	-
	98	11.5468	0.15687			98	1.51259	0.10825			98	10.8489	0.15181
	99	10.3648	0.22535			99	0.56054	0.17116			99	8.80115	0.22793
	100	10.2465	0.24527			100	1.17887	0.17788			100	9.11038	0.24765
